# Supplementary material for: Analysis of Stored Wheat Grain-Associated Microbiota Reveals Biocontrol Activity among Microorganisms against Mycotoxigenic Fungi
Source: J Fungi (Basel). 2021 Sep 20;7(9):781. doi: 10.3390/jof7090781 (PMC8470753; doi:10.3390/jof7090781)
Supplement: Supplementary file 1 [file jof-07-00781-s001.zip]

Archive with 1 entries (1 files):
- jof-1375842-supplementary.pdf
